# Supplementary material for: Stem cell–associated osteogenic deficiency causes craniofacial deformities with progeroid accumulation of prelamin A
Source: JCI Insight. 2026 Feb 3;11(5):e196932. doi: 10.1172/jci.insight.196932 (PMC13041684; doi:10.1172/jci.insight.196932)
Supplement: Supporting data values [file jciinsight-11-196932-s172.xlsx]

## Sheet: Fig. 2A
	WT	LmnaL648R
	18.375	15.6897
	30.5143	17.0979
	23.7641	18.6265
	32.9832	23.6173
	19.0299	27.0431
	32.1908	22.6636
	23.3158	14.1553
	34.0426	13.2773
	25.5216	16.036
Mean	26.64	18.69
Std. Deviation	5.994	4.719
Std. Error of Mean	1.998	1.573

## Sheet: Fig. 2B
	1M		3M
	WT	LmnaL648R	WT	LmnaL648R
	33.79	15.42	46.49	32.03
	25.55	11.94	46.19	31.3
	18.3	9.65	48.67	22.13
Mean	25.88	12.33	47.12	28.49
Std. Deviation	7.753	2.905	1.354	5.517
Std. Error of Mean	4.476	1.677	0.7815	3.185

## Sheet: Fig. 3A
Day0		Day4		Day8		Day12
WT	LmnaL648R	WT	LmnaL648R	WT	LmnaL648R	WT	LmnaL648R
0	0	2.6	5.1	27.6	8.7	97.1	27.5

## Sheet: Fig. 3B
	WT	LmnaL648R
	1.952	0.232
	1.892	0.442
	2.109	0.436
Mean	1.984	0.37
Std. Deviation	0.1121	0.1195
Std. Error of Mean	0.0647	0.06902

## Sheet: Fig. 3C
	WT	LmnaL648R
	1.46	0.55
	1.83	0.95
	2.53	1.17
Mean	1.94	0.89
Std. Deviation	0.5434	0.3143
Std. Error of Mean	0.3137	0.1815

## Sheet: Fig. 4D
	SAG						COR						AF
	BMPR1A		GLI1				BMPR1A		GLI1				BMPR1A		GLI1
	WT	LmnaL648R	WT	LmnaL648R			WT	LmnaL648R	WT	LmnaL648R			WT	LmnaL648R	WT	LmnaL648R
	66.92	37.19	57.58	13.41			13.95	8.13	33.2	15.13			41.63	21.64	45.37	22.25
	61.87	44.72	51.32	40.23			12.37	9.16	36.31	14.03			46.03	21.61	41.47	30.17
	68.5	48.18	67.12	18.97			19.86	4.25	28.55	14.11			25.63	12.86	51.83	15.12
Mean	65.76	43.36	58.67	24.2		Mean	15.39	7.18	32.69	14.42		Mean	37.76	18.7	46.22	22.51
Std. Deviation	3.463	5.619	7.957	14.16		Std. Deviation	3.948	2.589	3.905	0.6133		Std. Deviation	10.74	5.06	5.232	7.528
Std. Error of Mean	1.999	3.244	4.594	8.172		Std. Error of Mean	2.279	1.495	2.255	0.3541		Std. Error of Mean	6.198	2.922	3.021	4.347

## Sheet: Fig. 6A
	P2		P3
	WT	LmnaL648R	WT	LmnaL648R
	12.59	25.37	13.73	25.71
	11.01	28.57	13.16	27.08
	10.81	31.4	10.53	28.21
Mean	11.47	28.45	12.47	27
Std. Deviation	0.9751	3.017	1.707	1.252
Std. Error of Mean	0.563	1.742	0.9855	0.7228

## Sheet: Fig. 6C
	WT	LmnaL648R
	33.2981	9.31202
	38.2297	7.89081
	18.6885	22.2874
	39.3851	5.79207
	35.0758	17.4999
Mean	32.94	12.56
Std. Deviation	8.326	7.021
Std. Error of Mean	3.724	3.14

## Sheet: Fig. 7A
	Day 0		Day 4		Day 8		Day 12
	WT	WT+CytoD	WT	WT+CytoD	WT	WT+CytoD	WT	WT+CytoD
	0.384	0.111	5.018	6.366	17.784	7.11	31.249	7.053
	0.186	0.279	5.855	8.098	17.435	5.984	35.237	8.413
	0.197	0.383	6.957	7.26	19.742	7.213	39.703	7.989
Mean	0.2557	0.2577	5.943	7.241	18.32	6.769	35.4	7.818
Std. Deviation	0.1113	0.1372	0.9725	0.8662	1.244	0.6818	4.229	0.6959
Std. Error of Mean	0.06425	0.07924	0.5615	0.5001	0.7179	0.3936	2.442	0.4018

## Sheet: Fig. 7B
	Day0		Day3		Day6		Day12
	LmnaL648R	LmnaL648R+JAS	LmnaL648R	LmnaL648R+JAS	LmnaL648R	LmnaL648R+JAS	LmnaL648R	LmnaL648R+JAS
	0.238	0.236	3.579	7.522	21.404	20.187	28.104	37.643
	0.132	0.102	4.827	7.575	23.188	20.088	26.912	40.061
	0.31	0.09	3.668	9.531	21.155	21.944	23.555	36.903
Mean	0.2267	0.1427	4.025	8.209	21.92	20.74	26.19	38.2
Std. Deviation	0.08954	0.08105	0.6963	1.145	1.109	1.044	2.359	1.652
Std. Error of Mean	0.0517	0.0468	0.402	0.661	0.6402	0.6028	1.362	0.9536

[truncated: 9 more sheets: Fig. 7C, Fig. 7D, Fig. 8A, Fig. 8B, Fig. S5, Fig. S6, Fig. S7, Fig. S15A, Fig. S15B]
